# Supplementary material for: Hub genes, diagnostic model, and predicted drugs related to ferroptosis in chronic rhinosinusitis with nasal polyps
Source: Medicine (Baltimore). 2024 Nov 29;103(48):e40624. doi: 10.1097/MD.0000000000040624 (PMC11608670; doi:10.1097/MD.0000000000040624)
Supplement: Supplementary file 2 [file medi-103-e40624-s002.xlsx]

## Sheet: DEG
Gene
LINC02475
LOC100129620
SLC44A5
FZD9
STKLD1
LINC00445
KANSL1
TBC1D16
KLHL34
KIAA1549L
CLDN10-AS1
SLC66A1L
ALOXE3
SLC30A8
LINC02032
NAT16
HPYR1
LINC01580
LOC101929774
ZG16
LINC00668
LINC01809
SH3BGR
KCNA4
PIGZ
LINC02226
LINC01315
CLNK
SMCO1
ADAMTS13
SPP2
LINC00491
GRIA1
ASGR2
C9orf135-DT
SYT7
LINC01656
FSD2
PMP2
XKR4
MST1L
CEACAM3
CASC11
OSBPL7
RAPSN
ZBED3-AS1
CAPZA3
LOC100272217
C4orf19
HCG4
PCDH11X
CDKL5
IL23R
FLJ20712
EGFEM1P
LOC101928519
PPP4R1L
SSTR5-AS1
FLJ37453
KIAA2012-AS1
CDH22
ZNF787
ERVH48-1
HIST1H4B
LOC100506790
CTXND1
LINC01547
CEP83-DT
RAP1GAP2
LOC440570
LOC729296
LOC100507336
MIR3945HG
OR3A1
MLIP
NEURL3
LOC554206
LINC00628
ENPP6
MTUS2-AS1
FGFR2
FSTL5
CRYBA4
HIST1H2AK
TRIM3
CYP3A5
DNASE1L2
LEMD1-AS1
PDZD7
THAP3
IRX5
EDAR
ADAM18
ANKRD20A12P
POU6F2
LOC100134368
OR2B2
WFIKKN2
THEG5
WSCD2
CPA3
OR1C1
LOC101929341
LINC01664
VSTM1
IL12RB2
CCNA1
HIST3H3
ACTR3BP2
USP32P2
MFAP5
LINC01395
NPNT
RNU2-22P
HSF2BP
UGT2B17
PRSS27
LINC01921
OR11A1
VN1R3
SP7
SIGLEC8
LINC00636
PAH
GRIA4
DDX4
TRPM1
HOXA11
LOC101929109
GOLGA6A
LINC01924
GAL3ST2
ASB10
KIF24
KIR3DL1
KIAA1614
LINC01981
PRR16
RNASE3
SUCLA2-AS1
EMILIN1
AURKB
LIPE-AS1
TMEM255A
IL17RC
PTGS1
GRM3
OR7A10
MRGPRX4
CLEC4G
LINC02209
TMEM37
POU5F2
PRM1
PTGDR2
LMO7DN
LINC00839
BVES
GAS8-AS1
SIGLEC11
SHISA8
TRPV5
LRP5
LINC01214
SERPINA6
DYNC1I1
PTAFR
CYLC2
TMEM132D-AS2
NFS1
SSTR4
GCC1
LINC01936
CARNMT1-AS1
LOC101927814
FGF16
SORCS3
LINC00661
TIE1
OR5V1
HIST1H1E
GTPBP2
ZSWIM8
LOC729732
PRIMA1
FCAMR
RPS6KA4
ALAS2
CLDN19
LINC01020
LOC286178
TAS1R2
LINC01798
RAX2
FAM71E2
GPR17
LOC153910
RGMB
OR10J1
LINC02842
NCF2
SORCS1
RPPH1
ANO5
MYH6
SLCO6A1
RASGEF1C
AFM
EBP
MS4A3
HIST2H2BE
CAMK2N2
KIF23
LINC01563
ACY3
EBF2
STXBP5L
PCDHB12
CCDC74A
RGS4
LOC101928191
ID2
BEND7
KRTAP17-1
WIF1
KRT33B
LSS
SNAI3
LCE2B
DCAKD
CLUL1
SNORA17B
SIAH3
LOC347422
MPZ
ICAM1
LOC101928343
SPATA16
LIPC-AS1
OR8G1
PIK3CD
ATP6V1B1
KIRREL3
NAB2
P4HA3
CHRM3
FGG
POSTN
MRC1
TEX26-AS1
HAO1
NLRP13
COL22A1
SV2C
SIGLEC17P
KRT38
DKFZP434A062
HES4
PCDH15
DSCR4
LINC00967
TAS1R1
HBEGF
AGTR2
HYAL4
CDHR5
LOC101927877
PLA2G3
KRT81
MGAT4C
LRFN2
ALOX15
LOC100507507
ANKRD7
CADM2
ANXA13
SHISA7
MAGEA4
ADAM19
STMN3
SLC25A48
CCN4
FAM53A
LINC02375
NLRP12
TRIM54
SMPX
DBF4B
PROX2
TMEM217
HPGDS
IRX4
SIGLEC10
MAGEA12
IGFBP3
HTR6
FGF14-IT1
ROPN1B
SH2D6
TSPYL6
VRTN
HAPLN2
LINC02028
PSTPIP1
HDC
KCNV1
PCK1
FREM3
ANLN
GSTM5
GABRA3
PEX5L
LINC02012
OR2H2
ISX
PSG4
GPR32
CCR3
IGSF11
PLAUR
ZC3H12B
TNR
LOC283387
ABCC8
RGS18
NPFFR2
LOC101929719
CA9
INF2
OR10C1
PTHLH
CCL13
GC
APOBR
SMIM1
SYNGAP1
COLEC11
APOC4
PCDHGA10
LINC01359
TBR1
PXDN
ATP4B
LOC286083
LINC01812
MYBPC1
SIRPB1
USP36
ADGRE1
TMEM204
SLC9A9
NPY4R
GRIK3
RGS13
LINC01587
LOC403323
STAB1
DGCR12
PRPH
ALOX5AP
ITGA2B
DHRS7C
LINC01350
PRR20A
SRGN
APOBEC3B
PRR7-AS1
CCL8
CPEB2-DT
GABRQ
NCF1
LOC101928516
TRPM6
KLK4
COX6B2
LINC01238
ADAM3A
ABCC13
CSNK1A1P1
LCMT1-AS2
MNDA
CHAD
RHEX
LINC00427
SERPINE1
LINC01599
CT83
KCNB1
LOC101927256
TRPC6
CALCA
LINC00644
CCL23
TESPA1
FAM228A
LOC101929413
CLC
EGFLAM-AS2
MYO3B
HRG
CYSLTR1
ESCO2
HORMAD1
CCL18
LOC401312
LOXL3
PAPPA
CTAGE11P
KIR2DS1
CALCB
TSGA13
RENBP
LOC101926944
HORMAD2
LINC00895
BTRC
CHST1
TMEM63C
BANF2
C19orf47
LINC02023
RHCE
MORC1
RTP5
CD33
SPC24
C11orf87
TTTY5
CYP4A11
IL2RA
PCDHGC3
LGALS12
PPP1R17
LOC728485
CHL1-AS1
FCGR2A
PIK3R6
VENTX
OVOL1
FGFBP2
ADGRE3
TAS2R9
SIGLEC6
SH2D3C
F13A1
OR2F1
ZNF556
IL9
HOXA1
CDH26
CHRNA4
CD300LF
GLYATL1
OR7E2P
FFAR4
KRT1
EFNA2
MMP8
MMP11
ALDH1A3
PAPOLB
OLIG2
RASA3
MS4A2

## Sheet: Ferroptosis
Ferroptosis
RPL8
IREB2
ATP5MC3
CS
EMC2
ACSF2
NOX1
CYBB
NOX3
NOX4
NOX5
DUOX1
DUOX2
G6PD
PGD
VDAC2
PIK3CA
FLT3
SCP2
TP53
ACSL4
LPCAT3
NRAS
KRAS
HRAS
TF
TFRC
TFR2
SLC38A1
SLC1A5
GLS2
GOT1
CARS1
ALOX5
KEAP1
HMOX1
ATG5
ATG7
NCOA4
ALOX12
ALOX12B
ALOX15
ALOX15B
ALOXE3
PHKG2
ACO1
G6PDX
ULK1
ATG3
ATG4D
BECN1
MAP1LC3A
GABARAPL2
GABARAPL1
ATG16L1
WIPI1
WIPI2
SNX4
ATG13
ULK2
SAT1
EGFR
MAPK3
MAPK1
BID
ZEB1
DPP4
CDKN2A
PEBP1
SOCS1
CDO1
MYB
MAPK8
MAPK9
CHAC1
MAPK14
LINC00472
PRKAA2
PRKAA1
ELAVL1
BAP1
ABCC1
MIR6852
ACVR1B
TGFBR1
EPAS1
HILPDA
HIF1A
IFNG
ANO6
LPIN1
HMGB1
TNFAIP3
TLR4
ATF3
ATM
YY1AP1
EGLN2
MIOX
TAFAZZIN
MTDH
IDH1
SIRT1
FBXW7
PANX1
DNAJB6
BACH1
LONP1
CD82
IL1B
CTSB
POR
CYB5R1
ELOVL5
FADS1
PTEN
NR1D1
NR1D2
TBK1
IL6
USP7
miR-182-5p
miR-378a-3p
ATF4
AQP3
AQP5
AQP8
LINC00618
MT1DP
PEX10
AGPAT3
PEX12
CHP1
GPAT4
BRPF1
OSBPL9
INTS2
MMD
CYP4F8
MLLT1
TTPA
GRIA3
EPT1
POM121L12
LIG3
AEBP2
AGPS
CDCA3
PEX2
PEX6
TIMM9
DCAF7
LCE2C
FAR1
PHF21A
SMAD7
LYRM1
AMN
PEX3
MTCH1
ACADSB
PVT1
SLC39A14
MAP3K11
GSK3B
BRD7
SLC25A28
MFN2
SLC11A2
ZFAS1
TSC1
TGFB1
SNCA
SIRT3
CGAS
STING1
HDDC3
MIR761
MDM2
MDM4
MIR214
DLD
WWTR1
PRKCA
LGMN
SMPD1
MYCN
IFNA1
IFNA2
IFNA4
IFNA5
IFNA6
IFNA7
IFNA8
IFNA10
IFNA13
IFNA14
IFNA16
IFNA17
IFNA21
SMG9
PPARG
MIR335
SNX5
PAQR3
MICU1
TOR2A
MIR375
MAP3K14
MIR324
QSOX1
MIB2
CLTRN
KLF2
MIR5096
HOTAIR
H19
FOXO4
YTHDC2
DDR2
SLC39A7
TRIM46
ACSL1
KDM5A
TRIM21
DPEP1
CYGB
IDO1
GSTZ1
GJA1
SLC7A11
PGRMC1
CIRBP
USP11
YAP1
MIR135B
TRIM26
NDRG1
MIR302A
ASMTL-AS1
FADS2
PIEZO1
LIFR
PTPN6
MIR15A
EGR1
ADAM23
ARHGEF26-AS1
CPEB1
COX4I2
TIMP1
KDM6B
METTL14
MIB1
KDM5C
MEG3
CCDC6
CFL1
MIR539
KMT2D

## Sheet: WGCNA
Gene
FSD2
POSTN
CDH26
XAGE3
GSG1
ADCY8
CD1C
TDGF1
CCR3
DPYS
OAF
CLC
PADI4
PIGZ
CD1E
MAG
RHCE
IL31RA
PRSS33
ALOX15
NAT2
CCL26
KIRREL3
PKDREJ
CD1B
BSND
CST1
SIGLEC8
SCGB1D1
ALDH1A3
RASGEF1C
KRTAP13-1
PSD2
FETUB
SSTR4
CST4
CADM2
PNPLA7
TMSB15A
VSTM1
COL6A5
CDHR5
DCAF12L1
SHISA8
ADGRE1
LINC01359
KYAT1
LINC01676
LINC01732
LINC02032
LINC02085
LINC02245
