# Supplementary material for: Hub genes, diagnostic model, and predicted drugs related to ferroptosis in chronic rhinosinusitis with nasal polyps
Source: Medicine (Baltimore). 2024 Nov 29;103(48):e40624. doi: 10.1097/MD.0000000000040624 (PMC11608670; doi:10.1097/MD.0000000000040624)
Supplement: Supplementary file 3 [file medi-103-e40624-s003.xlsx]

## Sheet: Sheet1
Gene name	Sequence (5′-3′)
ALOX15	Forward primerTGTGAAAGACGACCCAGAGCP
	Reverse primerGCACCCAAGAGTACCAGTCC
